# Supplementary material for: A Systematic Review of Pneumonitis Following Treatment with Immune Checkpoint Inhibitors and Radiotherapy
Source: Biomedicines. 2025 Apr 12;13(4):946. doi: 10.3390/biomedicines13040946 (PMC12025308; doi:10.3390/biomedicines13040946)
Supplement: Supplementary file 1 [file biomedicines-13-00946-s001.zip]

Archive with 1 entries (1 files):
- biomedicines-3531029-supplementary.pdf
